# Supplementary material for: Optimization of the Antibacterial Activity of a Three-Component Essential Oil Mixture from Moroccan Thymus satureioides, Lavandula angustifolia, and Origanum majorana Using a Simplex–Centroid Design
Source: Pharmaceuticals (Basel). 2025 Jan 7;18(1):57. doi: 10.3390/ph18010057 (PMC11769045; doi:10.3390/ph18010057)
Supplement: Supplementary file 1 [file pharmaceuticals-18-00057-s001.zip]

Archive with 1 entries (1 files):
- pharmaceuticals-3375568-supplementary.pdf
